# Supplementary material for: The L-Type Lectin-like Receptor Kinase Gene TaLecRK-IV.1 Regulates the Plant Height in Wheat
Source: Int J Mol Sci. 2022 Jul 26;23(15):8208. doi: 10.3390/ijms23158208 (PMC9332437; doi:10.3390/ijms23158208)
Supplement: Supplementary file 1 [file ijms-23-08208-s001.zip]

Archive with 1 entries (1 files):
- ijms-1738495-supplementary.pdf
